# Supplementary material for: A Comparison of the Sensitivity and Fecal Egg Counts of the McMaster Egg Counting and Kato-Katz Thick Smear Methods for Soil-Transmitted Helminths
Source: PLoS Negl Trop Dis. 2011 Jun 14;5(6):e1201. doi: 10.1371/journal.pntd.0001201 (PMC3114752; doi:10.1371/journal.pntd.0001201)
Supplement: Table S1 — A detailed overview of the calculations made to assess the accuracy of estimating drug efficacy (XLS) [file pntd.0001201.s002.xls]

## Sheet: Calculations for sensitivity 
Methods	FEC	ln	x-axis	Cameroon	Vietnam	Cameroon	Vietnam
McMaster	10	2.30259	0	3.1	2.2	17.4825	11.1888
McMaster	25	3.21888	1.63155	5.5	4.2	34.2657	25.1748
McMaster	50	3.91202	2.05	9	7	58.7413	44.7552
McMaster	100	4.60517	4.1	12.7	11.5	84.6154	76.2238
McMaster	500	6.21461	6.96578	14.7	14.5	98.6014	97.2028
McMaster	1000	6.90776	8.2	14.9	14.9	100	100
Kato-Katz	10	2.30259	0	14	7.8	93.7063	50.3497
Kato-Katz	25	3.21888	1.63155	14.7	8.5	98.6014	55.2448
Kato-Katz	50	3.91202	2.05	14.2	8.6	95.1049	55.9441
Kato-Katz	100	4.60517	4.1	14.7	9.8	98.6014	64.3357
Kato-Katz	500	6.21461	6.96578	14.7	11.1	98.6014	73.4266
Kato-Katz	1000	6.90776	8.2	14.8	11.7	99.3007	77.6224

## Sheet: Try-out
			PRE DRUG ADMINISTRATION				TDE			POST DRUG ADMINISTRATION				CALCULATION DRUG INDICATORS
Country	Method	n of infected subjects	mean('true' FEC)	Sensitivity	n of subjects diagnosed	mean(observed FEC)		mean ('true' FEC)	sensitivity	n of subjects diagnosed	mean(observed FEC)	Cure rate	FECR	BiasCR	BiasFECR	AbsBiasFECR
Cameroon	Kato-Katz	100	100	0.937	93.7	96	0.9	10	0.937	87.7969	22.488	0.063	0.76575	-0.063	0.13425	0.13425
Cameroon	Kato-Katz	100	500	0.986	98.6	504	0.95	25	0.986	97.2196	23.664	0.014	0.953048	-0.014	-0.00304762	0.00304762
Cameroon	Kato-Katz	100	500	0.986	98.6	504	0.9	50	0.951	93.7686	45.648	0.049	0.909429	-0.049	-0.00942857	0.00942857
Cameroon	Kato-Katz	100	1000	0.993	99.3	1008	0.99	10	0.937	93.0441	22.488	0.063	0.97769	-0.063	0.0123095	0.0123095
Cameroon	Kato-Katz	100	1000	0.993	99.3	1008	0.95	50	0.951	94.4343	45.648	0.049	0.954714	-0.049	-0.00471429	0.00471429
Cameroon	Kato-Katz	100	1000	0.993	99.3	1008	0.9	100	0.986	97.9098	94.656	0.014	0.906095	-0.014	-0.00609524	0.00609524
Vietnam	Kato-Katz	100	100	0.643	64.3	96	0.9	10	0.503	32.3429	12.072	0.497	0.87425	-0.497	0.02575	0.02575
Vietnam	Kato-Katz	100	500	0.734	73.4	504	0.95	25	0.552	40.5168	13.248	0.448	0.973714	-0.448	-0.0237143	0.0237143
Vietnam	Kato-Katz	100	500	0.734	73.4	504	0.9	50	0.559	41.0306	26.832	0.441	0.946762	-0.441	-0.0467619	0.0467619
Vietnam	Kato-Katz	100	1000	0.776	77.6	1008	0.99	10	0.503	39.0328	12.072	0.497	0.988024	-0.497	0.00197619	0.00197619
Vietnam	Kato-Katz	100	1000	0.776	77.6	1008	0.95	50	0.559	43.3784	26.832	0.441	0.973381	-0.441	-0.023381	0.023381
Vietnam	Kato-Katz	100	1000	0.776	77.6	1008	0.9	100	0.643	49.8968	61.728	0.357	0.938762	-0.357	-0.0387619	0.0387619
Cameroon	McMaster	100	100	0.846	84.6	100	0.9	10	0.173	14.6358	8.65	0.827	0.9135	-0.827	-0.0135	0.0135
Cameroon	McMaster	100	500	0.986	98.6	500	0.95	25	0.343	33.8198	17.15	0.657	0.9657	-0.657	-0.0157	0.0157
Cameroon	McMaster	100	500	0.986	98.6	500	0.9	50	0.587	57.8782	29.35	0.413	0.9413	-0.413	-0.0413	0.0413
Cameroon	McMaster	100	1000	1	100	1000	0.99	10	0.173	17.3	8.65	0.827	0.99135	-0.827	-0.00135	0.00135
Cameroon	McMaster	100	1000	1	100	1000	0.95	50	0.587	58.7	29.35	0.413	0.97065	-0.413	-0.02065	0.02065
Cameroon	McMaster	100	1000	1	100	1000	0.9	100	0.846	84.6	84.6	0.154	0.9154	-0.154	-0.0154	0.0154
Vietnam	McMaster	100	100	0.762	76.2	100	0.9	10	0.112	8.5344	5.6	0.888	0.944	-0.888	-0.044	0.044
Vietnam	McMaster	100	500	0.872	87.2	500	0.95	25	0.252	21.9744	12.6	0.748	0.9748	-0.748	-0.0248	0.0248
Vietnam	McMaster	100	500	0.872	87.2	500	0.9	50	0.448	39.0656	22.4	0.552	0.9552	-0.552	-0.0552	0.0552
Vietnam	McMaster	100	1000	1	100	1000	0.99	10	0.112	11.2	5.6	0.888	0.9944	-0.888	-0.0044	0.0044
Vietnam	McMaster	100	1000	1	100	1000	0.95	50	0.448	44.8	22.4	0.552	0.9776	-0.552	-0.0276	0.0276
Vietnam	McMaster	100	1000	1	100	1000	0.9	100	0.846	84.6	84.6	0.154	0.9154	-0.154	-0.0154	0.0154

## Sheet: Table S1
		PRE DRUG ADMINISTRATION					TDE			POST DRUG ADMINISTRATION				CALCULATION DRUG INDICATORS
Method	Country	n of infected subjects	mean('true' FEC)	Sensitivity	n of subjects diagnosed	mean(observed FEC)		mean ('true' FEC)	sensitivity	n of subjects diagnosed	mean(observed FEC)	Cure rate	FECR	BiasCR	BiasFECR	AbsBiasFECR
Kato-Katz	Cameroon	100	1000	0.928	93	1008	0.99	10	0.771	72	18.5806	0.225806	0.981567	-0.225806	0.00843318	0.00843318
Kato-Katz	Cameroon	100	1000	0.928	93	1008	0.95	50	0.843	78	40.2581	0.16129	0.960061	-0.16129	-0.0100614	0.0100614
Kato-Katz	Cameroon	100	1000	0.928	93	1008	0.9	100	0.867	81	83.6129	0.129032	0.917051	-0.129032	-0.0170507	0.0170507
Kato-Katz	Cameroon	100	750	0.928	93	744	0.99	7.5	0.756	70	18.0645	0.247312	0.97572	-0.247312	0.0142803	0.0142803
Kato-Katz	Cameroon	100	750	0.928	93	744	0.95	37.5	0.832	77	39.7419	0.172043	0.946583	-0.172043	0.00341658	0.00341658
Kato-Katz	Cameroon	100	750	0.928	93	744	0.9	75	0.858	80	61.9355	0.139785	0.916753	-0.139785	-0.0167534	0.0167534
Kato-Katz	Cameroon	100	500	0.913	91	504	0.99	5	0.734	67	17.6703	0.263736	0.96494	-0.263736	0.0250602	0.0250602
Kato-Katz	Cameroon	100	500	0.913	91	504	0.95	25	0.815	74	19.5165	0.186813	0.961277	-0.186813	-0.0112768	0.0112768
Kato-Katz	Cameroon	100	500	0.913	91	504	0.9	50	0.843	77	40.6154	0.153846	0.919414	-0.153846	-0.0194139	0.0194139
Kato-Katz	Cameroon	100	250	0.896	90	240	0.99	2.5	0.693	62	16.5333	0.311111	0.931111	-0.311111	0.0588889	0.0588889
Kato-Katz	Cameroon	100	250	0.896	90	240	0.95	12.5	0.783	70	18.6667	0.222222	0.922222	-0.222222	0.0277778	0.0277778
Kato-Katz	Cameroon	100	250	0.896	90	240	0.9	25	0.811	73	19.4667	0.188889	0.918889	-0.188889	-0.0188889	0.0188889
Kato-Katz	Cameroon	100	100	0.868	87	96	0.99	1	0.634	55	15.1724	0.367816	0.841954	-0.367816	0.148046	0.148046
Kato-Katz	Cameroon	100	100	0.868	87	96	0.95	5	0.756	66	18.2069	0.241379	0.810345	-0.241379	0.139655	0.139655
Kato-Katz	Cameroon	100	100	0.868	87	96	0.9	10	0.771	67	18.4828	0.229885	0.807471	-0.229885	0.0925287	0.0925287
Kato-Katz	Tanzania	100	1000	0.981	98	1008	0.99	10	0.932	91	22.2857	0.0714286	0.977891	-0.0714286	0.0121088	0.0121088
Kato-Katz	Tanzania	100	1000	0.981	98	1008	0.95	50	0.956	94	46.0408	0.0408163	0.954325	-0.0408163	-0.00432459	0.00432459
Kato-Katz	Tanzania	100	1000	0.981	98	1008	0.9	100	0.964	94	92.0816	0.0408163	0.908649	-0.0408163	-0.00864917	0.00864917
Kato-Katz	Tanzania	100	750	0.979	98	744	0.99	7.5	0.926	91	22.2857	0.0714286	0.970046	-0.0714286	0.0199539	0.0199539
Kato-Katz	Tanzania	100	750	0.979	98	744	0.95	37.5	0.952	93	45.551	0.0510204	0.938776	-0.0510204	0.0112245	0.0112245
Kato-Katz	Tanzania	100	750	0.979	98	744	0.9	75	0.961	94	69.0612	0.0408163	0.907176	-0.0408163	-0.00717577	0.00717577
Kato-Katz	Tanzania	100	500	0.977	98	504	0.99	5	0.918	90	22.0408	0.0816327	0.956268	-0.0816327	0.0337318	0.0337318
Kato-Katz	Tanzania	100	500	0.977	98	504	0.95	25	0.947	93	22.7755	0.0510204	0.95481	-0.0510204	-0.0048105	0.0048105
Kato-Katz	Tanzania	100	500	0.977	98	504	0.9	50	0.956	94	46.0408	0.0408163	0.908649	-0.0408163	-0.00864917	0.00864917
Kato-Katz	Tanzania	100	250	0.972	97	240	0.99	2.5	0.901	87	21.5258	0.103093	0.910309	-0.103093	0.0796907	0.0796907
Kato-Katz	Tanzania	100	250	0.972	97	240	0.95	12.5	0.936	91	22.5155	0.0618557	0.906186	-0.0618557	0.0438144	0.0438144
Kato-Katz	Tanzania	100	250	0.972	97	240	0.9	25	0.947	92	22.7629	0.0515464	0.905155	-0.0515464	-0.00515464	0.00515464
Kato-Katz	Tanzania	100	100	0.964	96	96	0.99	1	0.875	84	21	0.125	0.78125	-0.125	0.20875	0.20875
Kato-Katz	Tanzania	100	100	0.964	96	96	0.95	5	0.918	88	22	0.0833333	0.770833	-0.0833333	0.179167	0.179167
Kato-Katz	Tanzania	100	100	0.964	96	96	0.9	10	0.932	89	22.25	0.0729167	0.768229	-0.0729167	0.131771	0.131771
Kato-Katz	Vietnam	100	1000	0.77	77	1008	0.99	10	0.469	36	11.2208	0.532468	0.988868	-0.532468	0.00113173	0.00113173
Kato-Katz	Vietnam	100	1000	0.77	77	1008	0.95	50	0.585	45	28.0519	0.415584	0.972171	-0.415584	-0.0221707	0.0221707
Kato-Katz	Vietnam	100	1000	0.77	77	1008	0.9	100	0.632	49	61.0909	0.363636	0.939394	-0.363636	-0.0393939	0.0393939
Kato-Katz	Vietnam	100	750	0.755	76	744	0.99	7.5	0.448	34	10.7368	0.552632	0.985569	-0.552632	0.00443124	0.00443124
Kato-Katz	Vietnam	100	750	0.755	76	744	0.95	37.5	0.564	43	27.1579	0.434211	0.963497	-0.434211	-0.0134975	0.0134975
Kato-Katz	Vietnam	100	750	0.755	76	744	0.9	75	0.613	47	44.5263	0.381579	0.940153	-0.381579	-0.0401528	0.0401528
Kato-Katz	Vietnam	100	500	0.733	73	504	0.99	5	0.419	31	10.1918	0.575342	0.979778	-0.575342	0.0102218	0.0102218
Kato-Katz	Vietnam	100	500	0.733	73	504	0.95	25	0.535	39	12.8219	0.465753	0.97456	-0.465753	-0.0245597	0.0245597
Kato-Katz	Vietnam	100	500	0.733	73	504	0.9	50	0.585	43	28.274	0.410959	0.943901	-0.410959	-0.0439008	0.0439008
Kato-Katz	Vietnam	100	250	0.692	69	240	0.99	2.5	0.372	26	9.04348	0.623188	0.962319	-0.623188	0.0276812	0.0276812
Kato-Katz	Vietnam	100	250	0.692	69	240	0.95	12.5	0.485	33	11.4783	0.521739	0.952174	-0.521739	-0.00217391	0.00217391
Kato-Katz	Vietnam	100	250	0.692	69	240	0.9	25	0.535	37	12.8696	0.463768	0.946377	-0.463768	-0.0463768	0.0463768
Kato-Katz	Vietnam	100	100	0.632	63	96	0.99	1	0.312	20	7.61905	0.68254	0.920635	-0.68254	0.0693651	0.0693651
Kato-Katz	Vietnam	100	100	0.632	63	96	0.95	5	0.42	26	9.90476	0.587302	0.896825	-0.587302	0.0531746	0.0531746
Kato-Katz	Vietnam	100	100	0.632	63	96	0.9	10	0.469	30	34.2857	0.52381	0.642857	-0.52381	0.257143	0.257143
McMaster	Cameroon	100	1000	0.986	99	1000	0.99	10	0.12	12	6.06061	0.878788	0.993939	-0.878788	-0.00393939	0.00393939
McMaster	Cameroon	100	1000	0.986	99	1000	0.95	50	0.544	54	27.2727	0.454545	0.972727	-0.454545	-0.0227273	0.0227273
McMaster	Cameroon	100	1000	0.986	99	1000	0.9	100	0.753	75	75.7576	0.242424	0.924242	-0.242424	-0.0242424	0.0242424
McMaster	Cameroon	100	750	0.979	98	750	0.99	7.5	0.084	8	4.08163	0.918367	0.994558	-0.918367	-0.00455782	0.00455782
McMaster	Cameroon	100	750	0.979	98	750	0.95	37.5	0.448	44	22.449	0.55102	0.970068	-0.55102	-0.020068	0.020068
McMaster	Cameroon	100	750	0.979	98	750	0.9	75	0.674	66	67.3469	0.326531	0.910204	-0.326531	-0.0102041	0.0102041
McMaster	Cameroon	100	500	0.964	96	500	0.99	5	0.051	5	2.60417	0.947917	0.994792	-0.947917	-0.00479167	0.00479167
McMaster	Cameroon	100	500	0.964	96	500	0.95	25	0.319	31	16.1458	0.677083	0.967708	-0.677083	-0.0177083	0.0177083
McMaster	Cameroon	100	500	0.964	96	500	0.9	50	0.545	52	27.0833	0.458333	0.945833	-0.458333	-0.0458333	0.0458333
McMaster	Cameroon	100	250	0.913	91	250	0.99	2.5	0.02	2	1.0989	0.978022	0.995604	-0.978022	-0.0056044	0.0056044
McMaster	Cameroon	100	250	0.913	91	250	0.95	12.5	0.155	14	7.69231	0.846154	0.969231	-0.846154	-0.0192308	0.0192308
McMaster	Cameroon	100	250	0.913	91	250	0.9	25	0.319	29	15.9341	0.681319	0.936264	-0.681319	-0.0362637	0.0362637
McMaster	Cameroon	100	100	0.753	75	100	0.99	1	0.01	1	0.666667	0.986667	0.993333	-0.986667	-0.00333333	0.00333333
McMaster	Cameroon	100	100	0.753	75	100	0.95	5	0.051	4	2.66667	0.946667	0.973333	-0.946667	-0.0233333	0.0233333
McMaster	Cameroon	100	100	0.753	75	100	0.9	10	0.12	9	6	0.88	0.94	-0.88	-0.04	0.04
McMaster	Tanzania	100	1000	0.99	99	1000	0.99	10	0.168	17	8.58586	0.828283	0.991414	-0.828283	-0.00141414	0.00141414
McMaster	Tanzania	100	1000	0.99	99	1000	0.95	50	0.639	63	31.8182	0.363636	0.968182	-0.363636	-0.0181818	0.0181818
McMaster	Tanzania	100	1000	0.99	99	1000	0.9	100	0.819	81	81.8182	0.181818	0.918182	-0.181818	-0.0181818	0.0181818
McMaster	Tanzania	100	750	0.986	99	750	0.99	7.5	0.12	12	6.06061	0.878788	0.991919	-0.878788	-0.00191919	0.00191919
McMaster	Tanzania	100	750	0.986	99	750	0.95	37.5	0.546	54	27.2727	0.454545	0.963636	-0.454545	-0.0136364	0.0136364
McMaster	Tanzania	100	750	0.986	99	750	0.9	75	0.754	75	75.7576	0.242424	0.89899	-0.242424	0.0010101	0.0010101
McMaster	Tanzania	100	500	0.976	98	500	0.99	5	0.073	7	3.57143	0.928571	0.992857	-0.928571	-0.00285714	0.00285714
McMaster	Tanzania	100	500	0.976	98	500	0.95	25	0.41	40	20.4082	0.591837	0.959184	-0.591837	-0.00918367	0.00918367
McMaster	Tanzania	100	500	0.976	98	500	0.9	50	0.639	63	32.1429	0.357143	0.935714	-0.357143	-0.0357143	0.0357143
McMaster	Tanzania	100	250	0.94	94	250	0.99	2.5	0.03	3	1.59574	0.968085	0.993617	-0.968085	-0.00361702	0.00361702
McMaster	Tanzania	100	250	0.94	94	250	0.95	12.5	0.214	20	10.6383	0.787234	0.957447	-0.787234	-0.00744681	0.00744681
McMaster	Tanzania	100	250	0.94	94	250	0.9	25	0.41	39	20.7447	0.585106	0.917021	-0.585106	-0.0170213	0.0170213
McMaster	Tanzania	100	100	0.819	82	100	0.99	1	0.01	1	0.609756	0.987805	0.993902	-0.987805	-0.00390244	0.00390244
McMaster	Tanzania	100	100	0.819	82	100	0.95	5	0.073	6	3.65854	0.926829	0.963415	-0.926829	-0.0134146	0.0134146
McMaster	Tanzania	100	100	0.819	82	100	0.9	10	0.168	14	8.53659	0.829268	0.914634	-0.829268	-0.0146341	0.0146341
McMaster	Vietnam	100	1000	0.985	99	1000	0.99	10	0.113	11	5.55556	0.888889	0.994444	-0.888889	-0.00444444	0.00444444
McMaster	Vietnam	100	1000	0.985	99	1000	0.95	50	0.529	52	26.2626	0.474747	0.973737	-0.474747	-0.0237374	0.0237374
McMaster	Vietnam	100	1000	0.985	99	1000	0.9	100	0.741	73	73.7374	0.262626	0.926263	-0.262626	-0.0262626	0.0262626
McMaster	Vietnam	100	750	0.978	98	750	0.99	7.5	0.08	8	4.08163	0.918367	0.994558	-0.918367	-0.00455782	0.00455782
McMaster	Vietnam	100	750	0.978	98	750	0.95	37.5	0.433	42	21.4286	0.571429	0.971429	-0.571429	-0.0214286	0.0214286
McMaster	Vietnam	100	750	0.978	98	750	0.9	75	0.661	65	66.3265	0.336735	0.911565	-0.336735	-0.0115646	0.0115646
McMaster	Vietnam	100	500	0.962	96	500	0.99	5	0.048	5	2.60417	0.947917	0.994792	-0.947917	-0.00479167	0.00479167
McMaster	Vietnam	100	500	0.962	96	500	0.95	25	0.306	29	15.1042	0.697917	0.969792	-0.697917	-0.0197917	0.0197917
McMaster	Vietnam	100	500	0.962	96	500	0.9	50	0.529	51	26.5625	0.46875	0.946875	-0.46875	-0.046875	0.046875
McMaster	Vietnam	100	250	0.908	91	250	0.99	2.5	0.019	2	1.0989	0.978022	0.995604	-0.978022	-0.0056044	0.0056044
McMaster	Vietnam	100	250	0.908	91	250	0.95	12.5	0.147	13	7.14286	0.857143	0.971429	-0.857143	-0.0214286	0.0214286
McMaster	Vietnam	100	250	0.908	91	250	0.9	25	0.306	28	15.3846	0.692308	0.938462	-0.692308	-0.0384615	0.0384615
McMaster	Vietnam	100	100	0.742	74	100	0.99	1	0.01	1	0.675676	0.986486	0.993243	-0.986486	-0.00324324	0.00324324
McMaster	Vietnam	100	100	0.742	74	100	0.95	5	0.048	4	2.7027	0.945946	0.972973	-0.945946	-0.022973	0.022973
McMaster	Vietnam	100	100	0.742	74	100	0.9	10	0.113	8	5.40541	0.891892	0.945946	-0.891892	-0.0459459	0.0459459
